# Supplementary material for: Weed Classification for Site-Specific Weed Management Using an Automated Stereo Computer-Vision Machine-Learning System in Rice Fields
Source: Plants (Basel). 2020 Apr 27;9(5):559. doi: 10.3390/plants9050559 (PMC7284472; doi:10.3390/plants9050559)
Supplement: Supplementary file 1 [file plants-09-00559-s001.zip]

Archive with 10 entries (9 files):
- plants-770986-supplementary/Supplementary Files/
- plants-770986-supplementary/Supplementary Files/S1.mp4
- plants-770986-supplementary/Supplementary Files/S2.mp4
- plants-770986-supplementary/Supplementary Files/S3.mp4
- plants-770986-supplementary/Supplementary Files/S4.mp4
- plants-770986-supplementary/Supplementary Files/S5.mp4
- plants-770986-supplementary/Supplementary Files/S6.mp4
- plants-770986-supplementary/Supplementary Files/S7.mp4
- plants-770986-supplementary/Supplementary Files/S8.mp4
- plants-770986-supplementary/Supplementary Files/S9.mp4
